# Supplementary material for: Early CytoSorb Hemoadsorption in a Neutropenic Acute Myeloid Leukemia Patient with Carbapenem-Resistant Pseudomonas Septic Shock and ARDS
Source: Diseases. 2025 Nov 24;13(12):382. doi: 10.3390/diseases13120382 (PMC12732260; doi:10.3390/diseases13120382)
Supplement: Supplementary file 1 [file diseases-13-00382-s001.zip]

Archive with 1 entries (1 files):
- diseases-3889839-supplementary.pdf
